# Supplementary material for: Social Determinants of Health and College Food Insecurity
Source: Nutrients. 2024 May 4;16(9):1391. doi: 10.3390/nu16091391 (PMC11085391; doi:10.3390/nu16091391)
Supplement: Supplementary file 1 [file nutrients-16-01391-s001.zip]

Archive with 1 entries (1 files):
- nutrients-2946510-supplementary.pdf
